# Supplementary material for: Myosin XI coordinates ABA-induced stomatal closure via microtubule stability and ROS synthesis in drought-stressed Arabidopsis
Source: Plant Cell Rep. 2025 Jun 19;44(7):147. doi: 10.1007/s00299-025-03538-2 (PMC12179000; doi:10.1007/s00299-025-03538-2)
Supplement: Supplementary file 2 — Supplementary file2 (XLSX 13 KB) [file 299_2025_3538_MOESM2_ESM.xlsx]

## Sheet: Title
Myosin XI coordinates ABA-induced stomatal closure via microtubule stability and ROS synthesis in drought-stressed Arabidopsis Haiyang Liu1, Motoki Tominaga1 2* 1 Graduate School of Science and Engineering, Waseda University, 2-2 Wakamatsu-cho, Shinjuku-ku, Tokyo 162-0056, Japan 2 Faculty of Education and Integrated Arts and Sciences, Waseda University, 2-2 Wakamatsu-cho, Shinjuku-ku, Tokyo 162-0…

## Sheet: Table S1
Table S1. The list primer was used for gene expression analysis by qRT-PCR.
Gene ID	Forward primer	Reverse primer
AtXI-K	TTTAACACCGCAGAGGCGAA	GTAGTGCGGGGTACTTTGCT
AtXI-2	GCCGTCTTGGGAAGAACTGA	GTGAGACGCTTCGGGTGTTA
AtXI-1	AAGGGCCATGATTGCACGTA	AAGTCTGCATCTCCAGGCAC
AtABI5	GGTGAAGGCTGGTGTGGTTA	AGCTTGACCCGGGAATGAAG
AtRD29A	ACGTTTGCTCCAAGTGGTGA	GCAATCTCCGGTACTCCTCC
AtRD29B	AGAAGAGCATCATGAGAAGGGA	TTACACCACCTCTCACGGCA
AtABF3	ACCGTTCTCAACCTGCAACA	GGCGCTCTTTGGAGTCAGAT
AtRAB18	AGCTCGGAGGATGATGGACA	AGCCACCAGCATCATATCCG
AtSnRK2.6	ATCAACCGGGCCAAAGCATA	GTCCAAGCTTCCTGTGAGGT
AtUBQ10	ACCCTCCACTTGGTCCTCAG	TTCTGCCATCCTCCAACTGC
